# Supplementary material for: Undergraduate Vaccine Hesitancy and the Influence of “Home” Locales
Source: Int J Environ Res Public Health. 2022 Nov 3;19(21):14370. doi: 10.3390/ijerph192114370 (PMC9653726; doi:10.3390/ijerph192114370)
Supplement: Supplementary file 1 [file ijerph-19-14370-s001.zip]

Archive with 1 entries (1 files):
- ijerph-1954330-File S1.pdf
